# Supplementary material for: CRISPR/Cas9 Based Site-Specific Modification of FAD2 cis-Regulatory Motifs in Peanut (Arachis hypogaea L)
Source: Front Genet. 2022 Apr 27;13:849961. doi: 10.3389/fgene.2022.849961 (PMC9091597; doi:10.3389/fgene.2022.849961)
Supplement: Supplementary file 1 [file Table2.XLSX]

## Sheet: Sheet1
Measurement of fatty acid composition in T0 seeds by Agilent 7890A Gas Chromatography (GC)
Sample	C16:0	C18:0	C18:1	C18:2	O/L	C20:0	C20:1	C22:0	C24:0	Oleic acid %	Target
A3-1*	11.6082	2.39548	51.2183	27.2164	1.8819	1.33951	1.3885	2.91494	1.91868	*	RY
A3-2	11.0026	2.82743	53.3441	25.3356	2.1055	1.49481	1.32686	2.86231	1.80629	*	RY
A3-3	12.5459	2.17608	50.1472	27.3391	1.83427	1.22159	1.44866	3.14673	1.97474	*	RY
A3-4	12.3073	2.74463	50.6584	26.1896	1.9343	1.38049	1.36923	3.46573	1.88462	*	RY
A3-5	11.1358	2.98628	54.4278	23.4434	2.32167	1.47397	1.42275	3.20866	1.90134	*	RY
A3-6	9.81546	3.59763	55.6087	23.3749	2.37899	1.73043	1.31155	2.8252	1.7362	55-60%	RY
A3-7	9.39464	4.99925	53.1852	24.4888	2.17182	2.02421	1.21667	3.06724	1.62395	*	RY
A3-8	11.6813	2.23801	50.9545	26.745	1.90519	1.34529	1.51799	3.3681	2.14981	*	RY
A3-9	10.7009	3.00713	52.8354	24.3868	2.16656	1.60283	1.57931	3.75559	2.13214	*	RY
A3-10	12.5887	1.9901	49.9762	25.4964	1.96013	1.25284	1.89383	4.32565	2.47628	*	RY
A3-11	13.7179	2.02588	47.0527	29.2883	1.60654	1.14074	1.49491	3.18503	2.09467	*	RY
A3-12	11.7744	1.9719	50.5833	27.3888	1.84686	1.2097	1.63687	3.32907	2.10596	*	RY
A3-13	11.0286	2.2651	52.0497	25.8937	2.01013	1.32908	1.71555	3.50963	2.20866	*	RY
A3-14	10.8601	2.57861	51.7473	26.0349	1.98761	1.46806	1.67575	3.58024	2.05507	*	RY
A3-15	10.6857	2.30915	55.4176	23.9886	2.31016	1.3378	1.49871	2.91449	1.84792	55-60%	RY
A3-16	12.8943	1.95455	46.2798	30.1579	1.53458	1.13276	1.61646	3.38561	2.57865	*	RY
A3-17	13.411	2.16446	48.1309	28.4743	1.69033	1.2421	1.36271	2.98746	2.22703	*	RY
A3-18	13.8632	1.95993	44.345	30.8088	1.43936	1.02807	1.67677	3.91427	2.40393	*	RY
A3-21	11.3993	2.26286	49.7063	27.8609	1.78409	1.33441	1.66713	3.67232	2.0967	*	RY
A3-22	9.27535	4.60319	55.0127	22.176	2.48074	2.002	1.50538	3.4625	1.96292	55-60%	RY
A3-23	9.38265	3.81789	56.3349	22.0858	2.55073	1.77525	1.4507	3.2196	1.93313	55-60%	RY
A3-24	11.3117	2.03528	50.1566	27.2392	1.84134	1.25762	1.83384	3.8579	2.30782	*	RY
A3-25	12.7076	1.63862	44.9651	31.7622	1.41568	1.08755	1.65076	3.61952	2.56867	*	RY
A3-26	11.8008	2.47539	52.3137	25.3929	2.06017	1.30154	1.47028	3.29802	1.94729	*	RY
AP3-1	9.48578	3.9255	58.9636	20.2846	2.90682	1.76344	1.24351	2.60979	1.72378	55-60%	RY
AP3-2	9.53516	3.34566	60.0598	19.6399	3.05805	1.60284	1.38053	2.58663	1.84949	55-60%	RY
AP3-3	10.4016	2.59685	56.7563	22.6749	2.50305	1.42731	1.47854	2.79242	1.87207	55-60%	RY
AP3-4	10.763	2.48017	55.3434	23.4065	2.36444	1.4292	1.51127	3.09231	1.9741	55-60%	RY
AP3-5	10.5477	2.84248	55.3058	23.8144	2.32237	1.50697	1.3814	2.71714	1.88413	55-60%	RY
AP3-6	10.6758	2.93421	55.1243	24.0321	2.29378	1.51115	1.31721	2.6484	1.75677	55-60%	RY
AP3-7	9.92277	3.31625	57.255	21.5406	2.65801	1.64037	1.44334	2.894	1.98766	55-60%	RY
AP3-8	9.46468	4.05106	57.7557	20.7272	2.78647	1.83064	1.36119	2.91865	1.89081	55-60%	RY
AP3-9	10.6779	2.43579	53.6935	24.8951	2.15679	1.39548	1.58153	3.22895	2.09174	*	RY
AP3-10	10.399	2.38443	54.2379	24.4291	2.22022	1.38643	1.67181	3.37208	2.11925	*	RY
AP3-11	9.64664	2.98438	57.6122	21.1317	2.72634	1.56025	1.58535	3.80309	1.67635	55-60%	RY
AP3-12	11.2984	2.24712	50.7366	26.486	1.9156	1.37739	1.69628	3.86996	2.28835	*	RY
AP3-13	10.9508	2.38366	54.0622	25.0356	2.15941	1.34645	1.49433	2.8012	1.92574	*	RY
AP3-14	10.854	2.40102	53.9382	24.762	2.17827	1.40632	1.5535	2.96358	2.12139	*	RY
AP3-15	11.284	1.91511	51.7726	25.7161	2.01324	1.23407	1.87848	3.75858	2.44118	*	RY
AP3-16	10.2941	2.27717	55.9032	21.8623	2.55706	1.37784	1.88441	3.96066	2.44036	55-60%	RY
AP3-17	11.0262	2.42045	54.4088	24.6177	2.21015	1.36972	1.49939	2.7817	1.87597	*	RY
AP3-18	10.6629	2.58374	54.3733	23.9198	2.27315	1.4359	1.519	3.4387	2.0667	*	RY
AP3-19	11.6735	1.95656	50.6901	27.8332	1.82121	1.19855	1.54727	3.09094	2.00988	*	RY
AP3-20	9.40522	4.80584	54.108	23.5428	2.29828	1.92884	1.34606	3.09848	1.76478	*	RY
AP3-21	12.3398	2.24514	48.3265	28.455	1.69835	1.36172	1.53871	3.56401	2.16916	*	RY
AP3-22	11.4067	1.98892	51.7317	25.3008	2.04467	1.27046	1.91027	3.91702	2.47411	*	RY
CS3-1	12.7734	3.84625	44.7317	33.4385	1.33773	1.37779	0.903969	1.73754	1.19083	*	RY
CS3-2	12.2991	4.1242	47.4695	31.0412	1.52924	1.37031	0.896193	1.68639	1.11305	*	RY
CS3-3	12.0424	3.69555	49.2375	29.3625	1.67689	1.47664	0.941993	1.89073	1.35264	*	RY
CS3-4	11.6228	4.43876	49.5154	29.2143	1.6949	1.50624	0.864867	1.72034	1.11733	*	RY
CS3-5	11.3004	3.73489	52.5896	25.3578	2.0739	1.64537	1.18081	2.54858	1.6425	*	RY
CS3-6	11.427	3.77558	50.2036	28.4556	1.76428	1.53457	1.0675	2.13331	1.40287	*	RY
CS3-7	11.4407	4.07937	53.2105	25.8372	2.05945	1.47299	0.938282	1.76718	1.25391	*	RY
CS3-8	11.0738	4.52467	53.3246	25.7145	2.07372	1.48591	0.947143	1.77438	1.15497	*	RY
CS3-9	11.595	3.65067	51.3499	26.4184	1.94372	1.6161	1.1545	2.59368	1.6217	*	RY
CS3-10	10.1236	4.44374	56.4372	22.5162	2.50651	1.70979	1.11926	2.26923	1.38099	55-60%	RY
CS3-11	12.4317	3.72919	50.1319	26.8663	1.86598	1.64736	1.09029	2.55554	1.5477	*	RY
CS3-12	12.209	3.73196	47.3808	30.6435	1.54619	1.44569	1.06126	2.21558	1.31225	*	RY
CS3-13	11.8476	3.50479	51.9072	26.9168	1.92843	1.43063	1.00822	2.03048	1.35431	*	RY
CS3-14	10.5756	4.64602	53.3123	25.2548	2.11098	1.7614	1.02566	2.14219	1.28208	*	RY
CS3-15	13.3878	3.22583	44.6524	32.9165	1.35654	1.30027	1.02873	2.10444	1.38405	*	RY
CS3-16	13.5805	2.71474	37.9163	40.7999	0.929323	1.10367	0.864353	1.74207	1.27847	*	RY
CS3-17	11.5823	3.70143	51.317	27.4612	1.86871	1.36588	1.09949	2.02399	1.44874	*	RY
CS3-18	10.8374	3.97256	51.7054	27.3416	1.89109	1.52934	1.10134	2.12455	1.38775	*	RY
ES3-1	14.2056	2.05302	45.8191	30.491	1.50271	1.18429	1.29039	2.90359	2.05303	*	RY
ES3-2	13.0433	2.3995	47.5334	28.6142	1.66118	1.34934	1.40142	3.5348	2.12407	*	RY
ES3-3	14.9296	1.87321	46.2443	30.4185	1.52027	1.0617	1.142	2.40115	1.92956	*	RY
ES3-4	13.3789	2.0557	47.486	28.6899	1.65514	1.20244	1.54607	3.52252	2.11843	*	RY
ES3-5	11.2781	2.82335	52.5193	26.6138	1.97339	1.46924	1.15318	2.57316	1.56983	*	RY
ES3-6	12.2649	2.39548	50.9517	26.9794	1.88854	1.28366	1.25589	2.78882	2.08009	*	RY
ES3-7	14.1327	2.15301	46.8309	30.1345	1.55406	1.15372	1.11898	2.54189	1.93427	*	RY
ES3-10	14.5153	2.7079	47.2129	29.0829	1.62339	1.28149	1.01458	2.44023	1.74472	*	RY
ES3-12	15.0242	1.9102	48.2286	28.3114	1.70351	1.04378	1.20333	2.45386	1.82461	*	RY
ES3-13	12.0522	2.1086	49.7688	27.9232	1.78235	1.31057	1.44018	3.23265	2.16384	*	RY
ES3-16	14.5228	2.22166	46.2464	29.9408	1.54459	1.22078	1.14351	2.66002	2.04406	*	RY
EP3-1	8.22153	6.22473	62.8201	15.6809	4.00615	2.14936	0.999825	2.53353	1.36998	61-65%	RY
EP3-2	8.05698	6.57076	60.0471	17.8915	3.35618	2.22599	1.05152	2.7904	1.3658	55-60%	RY
EP3-3	6.83752	8.31264	63.625	14.2448	4.46653	2.39503	0.957833	2.34633	1.28079	61-65%	RY
EP3-4	8.04143	7.16701	56.4509	20.7886	2.71548	2.24379	1.09023	2.85279	1.36524	55-60%	RY
EP3-5	6.78934	7.25392	68.4295	10.4894	6.52368	2.28338	0.946608	2.44746	1.36034	66-70%	RY
EP3-6	7.62199	7.06545	61.2926	16.3781	3.74236	2.30472	1.0694	2.86847	1.39927	61-65%	RY
EP3-7	7.46066	6.41742	66.2702	13.0872	5.06375	2.11977	0.964765	2.31979	1.36017	66-70%	RY
EP3-8*	9.21981	4.71883	56.2123	22.7196	2.47417	1.83949	1.14828	2.78968	1.35205	55-60%	RY
EP3-9	8.11914	6.09043	63.9331	14.3882	4.44343	2.23693	1.04534	2.76782	1.419	61-65%	RY
EP3-10	8.57951	6.10741	59.1736	18.2698	3.23888	2.28145	1.11204	2.99793	1.47824	55-60%	RY
EP3-11	12.9577	3.56875	46.0698	29.6395	1.55434	1.67679	1.10188	3.38428	1.60137	*	RY
EP3-12	11.9509	3.11404	53.1107	24.1599	2.19831	1.4766	1.27845	3.22378	1.68561	*	RY
EP3-13	11.9275	4.20342	45.6031	31.8811	1.43041	1.72525	0.859271	2.49248	1.30782	*	RY
EP3-14	9.7436	4.61987	53.8494	24.2577	2.21989	1.83842	1.13441	3.03354	1.52301	*	RY
EP3-15	12.1982	3.00986	58.7558	18.902	3.10844	1.38177	1.2517	2.83866	1.662	55-60%	RY
EP3-16	11.9651	3.41209	51.7106	25.6588	2.01532	1.48723	1.16879	2.97386	1.62365	*	RY
EP3-17	12.2591	3.38918	50.6842	26.2403	1.93154	1.59971	1.06903	2.96388	1.79464	*	RY
EP3-18	13.0105	3.10663	45.6318	29.2282	1.56123	1.6639	1.25648	4.1455	1.95697	*	RY
EP3-19	11.8646	3.23116	53.772	22.3894	2.40167	1.65107	1.37851	3.88691	1.82634	*	RY
A4-1	9.73642	3.79339	57.9695	20.8103	2.78561	1.74955	1.28949	2.9041	1.74723	55-60%	2S
A4-2	9.26295	4.56227	57.6172	20.6361	2.79206	1.96424	1.24492	3.03225	1.68013	55-60%	2S
A4-3	11.1877	2.41424	50.753	26.8034	1.89353	1.40226	1.67194	3.58699	2.18042	*	2S
A4-4	11.8541	2.34574	52.5349	25.1126	2.09198	1.25092	1.55217	3.35529	1.99434	*	2S
AP4-1	9.28579	4.22867	58.2587	20.9661	2.77871	1.77125	1.21919	2.72916	1.5412	55-60%	2S
AP4-2	9.19362	4.29006	58.5131	20.3581	2.8742	1.77983	1.30821	2.93215	1.62496	55-60%	2S
AP4-4	10.1782	3.7734	54.0591	23.9438	2.25775	1.8034	1.31659	3.18404	1.74146	*	2S
AP4-6	12.8041	2.06158	44.5836	30.3059	1.47112	1.3249	1.60987	4.65604	2.65398	*	2S
AP4-7	11.4581	2.16161	51.1329	27.2185	1.87861	1.29624	1.52659	3.15186	2.05426	*	2S
AP4-8	13.0431	2.08419	46.9404	29.437	1.59461	1.27544	1.45179	3.53604	2.23198	*	2S
AP4-9	12.6678	1.93915	46.2566	29.7622	1.55421	1.23672	1.59438	4.01132	2.53185	*	2S
AP4-10	10.6591	2.57963	53.224	25.3261	2.10155	1.4195	1.54274	3.30753	1.94148	*	2S
CS4-2	9.56612	4.82049	59.2215	20.321	2.91431	1.60593	1.09493	1.99273	1.37728	55-60%	2S
CS4-3	13.5622	3.84996	40.9648	35.8704	1.14202	1.35412	1.01386	2.10477	1.27988	*	2S
CS4-4	12.3318	3.26587	49.7392	28.5926	1.73959	1.43593	1.05808	2.0585	1.51807	*	2S
CS4-5	13.8318	3.14375	43.1467	34.1486	1.2635	1.27814	1.04359	2.14074	1.26669	*	2S
CS4-6	14.2547	3.84077	40.6161	35.87	1.13231	1.32308	0.938945	1.98887	1.16755	*	2S
CS4-7	10.2389	3.66148	58.0507	21.4984	2.70024	1.54091	1.22635	2.2808	1.5025	55-60%	2S
CS4-10	12.0454	4.30349	50.7906	27.5692	1.8423	1.37376	0.941318	1.77528	1.20102	*	2S
CS4-12	12.0878	4.20591	49.6213	28.8761	1.71842	1.40851	0.940681	1.70591	1.15383	*	2S
CS4-14	9.52604	5.22137	58.2804	21.0671	2.76642	1.63949	1.10489	1.93106	1.22967	55-60%	2S
CS4-15	13.8519	3.65607	40.9885	35.8721	1.14263	1.34376	0.995763	2.10157	1.19036	*	2S
ES4-2	11.0735	2.63213	52.7636	23.9916	2.19925	1.54231	1.65267	4.18885	2.15542	*	2S
ES4-4	10.6463	2.71374	54.0775	23.2545	2.32547	1.59222	1.61756	4.02076	2.07741	*	2S
ES4-5	10.2756	3.70209	57.3614	21.3545	2.68615	1.74809	1.15745	2.80954	1.59146	55-60%	2S
EP4-1	11.7475	3.43306	43.8497	34.1362	1.28455	1.54186	1.05146	2.60752	1.63263	*	2S
*A=AU18-46; C=GT-C20; E=Exp27-1516
Note: 1. the number in each cell is the mean of two replications.
	2. palmitic acid (C16:0); stearic acid (C18:0); oleic acid (C18:1); linoleic acid (C18:2); arachidic acid (C20:0); paullinic acid (C20:1); behenic acid (C22:0); lignoceric acid (C24:0).
	3. O/L: the ratio of oleic acid to linoleic acid.
